# Supplementary material for: Central adiposity and sex are associated with the integrative architecture of physiological networks in healthy youth: a cross-sectional study in a cohort of Chinese college students
Source: Front Physiol. 2026 Jul 16;17:1859147. doi: 10.3389/fphys.2026.1859147 (PMC13422149; doi:10.3389/fphys.2026.1859147)
Supplement: Supplementary file 2 [file Table1.xlsx]

## Sheet: Sheet1
Table S1. Post-hoc statistical power analysis for key analytical scenarios
Variable	n	small(d=0.2)	medium(d=0.5)	large(d=0.8)
Full Sample	3295	nan	nan	1
Male	845	1	1	1
Female	2450	nan	nan	1
Male BMI Obesity	150	0.682	1	nan
Female BMI Obesity	242	0.873	1	1
Male WC Obesity	213	0.828	1	nan
Female WC Obesity	200	0.804	1	nan
Male BFP Obesity	248	0.88	1	nan
Female BFP Obesity	686	0.999	nan	1
Abbreviations: BMI, Body Mass Index; WC,Waist Circumference; BFP, Body Fat Percentage.
