# Supplementary material for: Central adiposity and sex are associated with the integrative architecture of physiological networks in healthy youth: a cross-sectional study in a cohort of Chinese college students
Source: Front Physiol. 2026 Jul 16;17:1859147. doi: 10.3389/fphys.2026.1859147 (PMC13422149; doi:10.3389/fphys.2026.1859147)
Supplement: Supplementary file 3 [file Table2.xlsx]

## Sheet: Sheet1
Table S2. Full-sample network edge weights (partial correlation matrix, N =3295)
	BMI	BFP	WC	ABSI	HR	SDNN	rMSSD	LF/HF	QTd	QTc
BMI	0	0.559575	0.851946	-0.670212	0	0	0	0.0726428	0	-0.0703978
BFP	0.559575	0	-0.157415	-0.0369259	0.0520307	-0.0207891	0	-0.142133	-0.0771985	0.120319
WC	0.851946	-0.157415	0	0.865426	-0.0387963	0	0	0.0422301	0.0192784	0
ABSI	-0.670212	-0.0369259	0.865426	0	0.0355677	0	0	0	0	0
HR	0	0.0520307	-0.0387963	0.0355677	0	-0.10785	-0.140045	0.272217	0	-0.117306
SDNN	0	-0.0207891	0	0	-0.10785	0	0.87432	0.259349	0	-0.0270748
rMSSD	0	0	0	0	-0.140045	0.87432	0	-0.352193	0	0
LF/HF	0.0726428	-0.142133	0.0422301	0	0.272217	0.259349	-0.352193	0	0	0
QTd	0	-0.0771985	0.0192784	0	0	0	0	0	0	0.189514
QTc	-0.0703978	0.120319	0	0	-0.117306	-0.0270748	0	0	0.189514	0
Abbreviations: WC, Waist Circumference; BFP, Body Fat Percentage; BMI, Body Mass Index; ABSI, A Body Shape Index; HR, Heart Rate; SDNN, Standard Deviation of NN intervals; rMSSD, Root Mean Square of Successive Differences; LF, Low Frequency power; HF, High Frequency power; QTd, QT dispersion; QTc, Corrected QT interval.
