# Supplementary material for: Central adiposity and sex are associated with the integrative architecture of physiological networks in healthy youth: a cross-sectional study in a cohort of Chinese college students
Source: Front Physiol. 2026 Jul 16;17:1859147. doi: 10.3389/fphys.2026.1859147 (PMC13422149; doi:10.3389/fphys.2026.1859147)
Supplement: Supplementary file 4 [file Table3.xlsx]

## Sheet: Sheet1
Table S3a. Sex-specific network edge weights (Male, n =845)
	BMI	BFP	WC	ABSI	HR	SDNN	rMSSD	LF/HF	QTd	QTc
BMI	0	0.818709	0.316513	-0.26156	0	0	0	0	0	0
BFP	0.818709	0	0.249744	-0.234243	0	0	0	0	0	0
WC	0.316513	0.249744	0	0.866831	0	0	0	0	0	0
ABSI	-0.26156	-0.234243	0.866831	0	0.0681022	0	0	0	0	0
HR	0	0	0	0.0681022	0	-0.188545	0	0.323653	0	0
SDNN	0	0	0	0	-0.188545	0	0.864825	0.251545	0	0
rMSSD	0	0	0	0	0	0.864825	0	-0.382449	0	0
LF/HF	0	0	0	0	0.323653	0.251545	-0.382449	0	0	0
QTd	0	0	0	0	0	0	0	0	0	0.331473
QTc	0	0	0	0	0	0	0	0	0.331473	0
Table S3b. Sex-specific network edge weights (Female, n=2,450)
	BMI	BFP	WC	ABSI	HR	SDNN	rMSSD	LF/HF	QTd	QTc
BMI	0	0.7108	0.628717	-0.53813	0.000487487	0	-0.000107204	0.00608648	0	0
BFP	0.7108	0	0.0435509	-0.0766742	0	0	0	0.000754818	-0.000458647	-0.00180059
WC	0.628717	0.0435509	0	0.875187	0	0	0	0	0	0.000473284
ABSI	-0.53813	-0.0766742	0.875187	0	0	0	0	0	0	0
HR	0.000487487	0	0	0	0	-0.0503034	-0.192187	0.272579	0	-0.172447
SDNN	0	0	0	0	-0.0503034	0	0.880185	0.231567	0	-0.00993268
rMSSD	-0.000107204	0	0	0	-0.192187	0.880185	0	-0.313553	0	0.000468376
LF/HF	0.00608648	0.000754818	0	0	0.272579	0.231567	-0.313553	0	0	0
QTd	0	-0.000458647	0	0	0	0	0	0	0	0.105596
QTc	0	-0.00180059	0.000473284	0	-0.172447	-0.00993268	0.000468376	0	0.105596	0
Abbreviations: WC, Waist Circumference; BFP, Body Fat Percentage; BMI,Body Mass Index; ABSI, A Body Shape Index; HR, Heart Rate; SDNN, Standard Deviation of NN intervals; rMSSD, Root Mean Square of Successive Differences; LF, Low Frequency power; HF, High Frequency power; QTd, QT dispersion; QTc, Corrected QT interval.
