# Supplementary material for: Central adiposity and sex are associated with the integrative architecture of physiological networks in healthy youth: a cross-sectional study in a cohort of Chinese college students
Source: Front Physiol. 2026 Jul 16;17:1859147. doi: 10.3389/fphys.2026.1859147 (PMC13422149; doi:10.3389/fphys.2026.1859147)
Supplement: Supplementary file 5 [file Table4.xlsx]

## Sheet: Sheet1
Table S4. Variable Combination Sensitivity Analysis
Network Model	Obesity Indicator	Expected Influence	Rank in Network	Network Size (nodes)	Global Strength
Full (10 nodes)	WC	1.566	1	10	6.142
Full (10 nodes)	BMI	0.742	3	10	6.142
Full (10 nodes)	BFP	0.295	5	10	6.142
WC-only simplified	WC	0.099	5	7	2.62
BMI-only simplified	BMI	0.059	5	7	2.581
BFP-only simplified	BFP	-0.138	7	7	2.52
Note: Simplified networks contain only the indicated obesity indicator plus six autonomic and cardiac variables (HR, SDNN, rMSSD, LF/HF, QTd, QTc). All models control for age, measurement time period, and total valid exercise distance. EI, Expected Influence. WC, Waist Circumference; BMI, Body Mass Index; BFP, Body Fat Percentage.
