# Supplementary material for: Central adiposity and sex are associated with the integrative architecture of physiological networks in healthy youth: a cross-sectional study in a cohort of Chinese college students
Source: Front Physiol. 2026 Jul 16;17:1859147. doi: 10.3389/fphys.2026.1859147 (PMC13422149; doi:10.3389/fphys.2026.1859147)
Supplement: Supplementary file 6 [file Table5.xlsx]

## Sheet: Sheet1
Table S5. Modularity Null-Model Comparison
Metric	Value
Observed modularity (Q)	0.13
Number of nodes	10
Number of edges	25
Null-model permutations	1000
Random Q, mean (SD)	0.105 (0.024)
Random Q, median	0.101
Random Q, 95% CI	[0.062, 0.141]
Z-score	1.04
Empirical p-value	0.191
Note: Null-model random networks were generated using degree-preserving edge rewiring (keeping_degseq, niter = vcount × 10). Community detection was performed using the Louvain algorithm. Q, modularity; SD, standard deviation; CI, confidence interval.
